# Supplementary material for: Transcriptome shock invokes disruption of parental expression-conserved genes in tetraploid wheat
Source: Sci Rep. 2016 May 20;6:26363. doi: 10.1038/srep26363 (PMC4873831; doi:10.1038/srep26363)
Supplement: Supplementary Dataset 1 [file srep26363-s2.xlsx]

## Sheet: add-leaf
		ID	Type
	Ratio changed	Ta.10008.1.A1_at	S5
		Ta.10008.1.A1_at	S7
		Ta.10008.1.A1_at	S8
		Ta.10162.1.S1_at	S6
		Ta.10193.2.S1_a_at	S6
		Ta.11042.1.A1_at	S5
		Ta.13254.2.A1_at	S7
		Ta.13269.2.A1_a_at	S7
		Ta.14274.1.S1_a_at	S7
		Ta.14324.1.S1_x_at	S7
		Ta.14416.2.A1_a_at	S7
		Ta.20582.3.S1_a_at	S7
		Ta.21557.1.A1_at	S6
		Ta.22961.1.S1_a_at	S7
		Ta.2304.1.S1_at	S5
		Ta.23429.1.S1_at	S7
		Ta.2353.1.S1_at	S8
		Ta.23895.1.S1_at	S5
		Ta.2412.1.S1_x_at	S7
		Ta.27646.1.S1_x_at	S7
		Ta.27785.1.S1_a_at	S7
		Ta.28306.2.S1_at	S7
		Ta.30727.1.S1_at	S5
		Ta.30727.1.S1_at	S6
		Ta.30727.1.S1_at	S7
		Ta.30727.1.S1_at	S8
		Ta.30803.1.S1_at	S7
		Ta.3326.2.S1_s_at	S7
		Ta.404.1.S1_x_at	S5
		Ta.4429.1.S1_at	S5
		Ta.5078.1.A1_a_at	S8
		Ta.5529.1.A1_at	S6
		Ta.6282.1.S1_at	S6
		Ta.6572.1.S1_a_at	S7
		Ta.6576.3.A1_a_at	S7
		Ta.6576.3.A1_a_at	S8
		Ta.7443.2.S1_a_at	S5
		Ta.7443.2.S1_a_at	S7
		Ta.824.1.S1_a_at	S7
		Ta.9156.2.A1_a_at	S7
		Ta.9156.2.A1_a_at	S8
		Ta.9248.1.S1_at	S5
		Ta.9248.1.S1_at	S7
		Ta.9248.1.S1_at	S8
		Ta.9700.1.S1_at	S6
		Ta.9700.1.S1_at	S7
	Ratio unchanged	Ta.100.1.S1_at	S5
		Ta.100.1.S1_at	S7
		Ta.100.1.S1_at	S8
		Ta.10015.3.S1_at	S6
		Ta.10039.1.S1_at	S7
		Ta.10120.1.S1_at	S5
		Ta.10255.1.A1_s_at	S5
		Ta.10255.1.A1_s_at	S6
		Ta.10255.1.A1_s_at	S8
		Ta.12251.3.S1_x_at	S7
		Ta.12251.3.S1_x_at	S8
		Ta.12573.1.S1_at	S5
		Ta.13236.1.S1_at	S6
		Ta.13254.2.A1_at	S6
		Ta.13269.2.A1_a_at	S5
		Ta.13477.1.S1_at	S6
		Ta.14110.1.S1_at	S6
		Ta.14110.1.S1_at	S7
		Ta.14274.1.S1_a_at	S6
		Ta.14324.1.S1_x_at	S6
		Ta.14369.1.S1_at	S6
		Ta.14564.1.S1_at	S6
		Ta.16401.1.A1_at	S5
		Ta.20390.1.S1_x_at	S6
		Ta.22040.1.S1_at	S7
		Ta.22990.1.S1_at	S6
		Ta.22990.1.S1_at	S8
		Ta.23012.1.S1_at	S5
		Ta.23012.1.S1_at	S8
		Ta.23429.1.S1_at	S6
		Ta.23712.1.S1_at	S7
		Ta.2412.1.S1_x_at	S5
		Ta.2412.1.S1_x_at	S8
		Ta.24224.1.A1_at	S6
		Ta.24224.1.A1_at	S7
		Ta.26274.1.S1_at	S7
		Ta.26274.1.S1_at	S8
		Ta.28166.2.S1_a_at	S5
		Ta.28166.2.S1_a_at	S8
		Ta.28306.2.S1_at	S6
		Ta.28398.1.S1_x_at	S5
		Ta.2854.2.S1_at	S5
		Ta.2854.2.S1_at	S6
		Ta.28724.1.A1_x_at	S5
		Ta.28724.1.A1_x_at	S6
		Ta.28724.1.A1_x_at	S7
		Ta.3042.2.S1_a_at	S7
		Ta.30497.1.A1_at	S6
		Ta.30679.1.S1_at	S5
		Ta.30679.1.S1_at	S6
		Ta.30747.1.S1_a_at	S8
		Ta.30803.1.S1_at	S6
		Ta.30828.2.S1_a_at	S5
		Ta.3100.1.S1_x_at	S8
		Ta.4132.1.S1_at	S7
		Ta.4276.2.S1_at	S5
		Ta.4276.2.S1_at	S6
		Ta.4276.2.S1_at	S8
		Ta.4384.1.S1_at	S5
		Ta.4384.1.S1_at	S6
		Ta.454.1.S1_at	S8
		Ta.5007.1.S1_s_at	S8
		Ta.5078.1.A1_a_at	S7
		Ta.5085.1.S1_at	S5
		Ta.5085.1.S1_at	S6
		Ta.5314.1.S1_x_at	S5
		Ta.5314.1.S1_x_at	S6
		Ta.5442.1.S1_at	S7
		Ta.5442.1.S1_at	S8
		Ta.548.2.S1_a_at	S5
		Ta.548.2.S1_a_at	S6
		Ta.5982.1.S1_at	S7
		Ta.6082.1.S1_x_at	S5
		Ta.6475.1.S1_at	S5
		Ta.6576.3.A1_a_at	S5
		Ta.6576.3.A1_a_at	S6
		Ta.6743.1.S1_at	S7
		Ta.6777.3.A1_a_at	S5
		Ta.6777.3.A1_a_at	S7
		Ta.6777.3.A1_a_at	S8
		Ta.7011.1.S1_x_at	S5
		Ta.7011.1.S1_x_at	S7
		Ta.7011.1.S1_x_at	S8
		Ta.7065.1.S1_at	S5
		Ta.7065.1.S1_at	S6
		Ta.7065.1.S1_at	S7
		Ta.7377.2.S1_a_at	S6
		Ta.7377.2.S1_a_at	S7
		Ta.7377.2.S1_a_at	S8
		Ta.7649.2.S1_x_at	S6
		Ta.8110.2.S1_a_at	S6
		Ta.8504.1.S1_at	S6
		Ta.8678.1.S1_a_at	S6
		Ta.8678.1.S1_a_at	S7
		Ta.8833.1.S1_at	S7
		Ta.8905.1.S1_at	S5
		Ta.8905.1.S1_at	S7
		Ta.9248.1.S1_at	S6
		Ta.9284.2.S1_a_at	S5
		Ta.9284.2.S1_a_at	S7
		Ta.9369.1.A1_at	S6
		Ta.9369.1.A1_at	S7
		Ta.9393.1.S1_at	S8
		Ta.9700.1.S1_at	S8
		TaAffx.118587.1.A1_at	S5
		TaAffx.118587.1.A1_at	S7
		TaAffx.118587.1.A1_at	S8
		TaAffx.56812.1.S1_at	S5
		TaAffx.56812.1.S1_at	S6
		TaAffx.70983.1.S1_at	S5
		TaAffx.70983.1.S1_at	S6
		TaAffx.70983.1.S1_at	S7
		TaAffx.70983.1.S1_at	S8

## Sheet: add-inflorescence
		ID	Type
	Ratio changed	Ta.10193.2.S1_a_at	S7
		Ta.10227.1.S1_at	S5
		Ta.10227.1.S1_at	S6
		Ta.10227.1.S1_at	S7
		Ta.10255.1.A1_s_at	S5
		Ta.10255.1.A1_s_at	S6
		Ta.10255.1.A1_s_at	S7
		Ta.10255.1.A1_s_at	S8
		Ta.11042.1.A1_at	S8
		Ta.12251.3.S1_x_at	S7
		Ta.12251.3.S1_x_at	S8
		Ta.12573.1.S1_at	S7
		Ta.13236.1.S1_at	S6
		Ta.13254.2.A1_at	S6
		Ta.13254.2.A1_at	S7
		Ta.13254.2.A1_at	S8
		Ta.14110.1.S1_at	S5
		Ta.14110.1.S1_at	S7
		Ta.14152.1.S1_at	S6
		Ta.14152.1.S1_at	S7
		Ta.14152.1.S1_at	S8
		Ta.14274.1.S1_a_at	S6
		Ta.14274.1.S1_a_at	S7
		Ta.14274.1.S1_a_at	S8
		Ta.14283.1.S1_x_at	S5
		Ta.14283.1.S1_x_at	S6
		Ta.14283.1.S1_x_at	S7
		Ta.14283.1.S1_x_at	S8
		Ta.14324.1.S1_x_at	S8
		Ta.14369.1.S1_at	S5
		Ta.14369.1.S1_at	S7
		Ta.14369.1.S1_at	S8
		Ta.14416.2.A1_a_at	S6
		Ta.14416.2.A1_a_at	S8
		Ta.14564.1.S1_at	S6
		Ta.14564.1.S1_at	S7
		Ta.14564.1.S1_at	S8
		Ta.20582.3.S1_a_at	S5
		Ta.20582.3.S1_a_at	S6
		Ta.20582.3.S1_a_at	S7
		Ta.20582.3.S1_a_at	S8
		Ta.20762.2.S1_a_at	S5
		Ta.20762.2.S1_a_at	S6
		Ta.20762.2.S1_a_at	S7
		Ta.20762.2.S1_a_at	S8
		Ta.22040.1.S1_at	S5
		Ta.22961.1.S1_a_at	S6
		Ta.22961.1.S1_a_at	S7
		Ta.22990.1.S1_at	S5
		Ta.23196.2.A1_at	S6
		Ta.23196.2.A1_at	S7
		Ta.23429.1.S1_at	S5
		Ta.23429.1.S1_at	S6
		Ta.23429.1.S1_at	S7
		Ta.23429.1.S1_at	S8
		Ta.2353.1.S1_at	S5
		Ta.2353.1.S1_at	S6
		Ta.2353.1.S1_at	S7
		Ta.2353.1.S1_at	S8
		Ta.23712.1.S1_at	S7
		Ta.23895.1.S1_at	S5
		Ta.26979.1.S1_a_at	S6
		Ta.26979.1.S1_a_at	S8
		Ta.28068.1.S1_at	S5
		Ta.28306.2.S1_at	S6
		Ta.28306.2.S1_at	S7
		Ta.2848.1.S1_at	S5
		Ta.2848.1.S1_at	S6
		Ta.2848.1.S1_at	S7
		Ta.2848.1.S1_at	S8
		Ta.28724.1.A1_x_at	S5
		Ta.28736.1.S1_at	S5
		Ta.30679.1.S1_at	S5
		Ta.30679.1.S1_at	S6
		Ta.30679.1.S1_at	S7
		Ta.30803.1.S1_at	S5
		Ta.30803.1.S1_at	S6
		Ta.30803.1.S1_at	S7
		Ta.30803.1.S1_at	S8
		Ta.3326.2.S1_s_at	S6
		Ta.3326.2.S1_s_at	S7
		Ta.3326.2.S1_s_at	S8
		Ta.4276.2.S1_at	S5
		Ta.4276.2.S1_at	S6
		Ta.4276.2.S1_at	S7
		Ta.4384.1.S1_at	S5
		Ta.4384.1.S1_at	S7
		Ta.4429.1.S1_at	S5
		Ta.4429.1.S1_at	S6
		Ta.5007.1.S1_s_at	S6
		Ta.5078.1.A1_a_at	S5
		Ta.5078.1.A1_a_at	S6
		Ta.5078.1.A1_a_at	S8
		Ta.5314.1.S1_x_at	S7
		Ta.5314.1.S1_x_at	S8
		Ta.5442.1.S1_at	S8
		Ta.5529.1.A1_at	S5
		Ta.6743.1.S1_at	S8
		Ta.6777.3.A1_a_at	S5
		Ta.6777.3.A1_a_at	S6
		Ta.6777.3.A1_a_at	S7
		Ta.7011.1.S1_x_at	S5
		Ta.7011.1.S1_x_at	S6
		Ta.7011.1.S1_x_at	S7
		Ta.7011.1.S1_x_at	S8
		Ta.7443.2.S1_a_at	S7
		Ta.7624.1.A1_at	S7
		Ta.7649.2.S1_x_at	S6
		Ta.7649.2.S1_x_at	S8
		Ta.8320.1.S1_a_at	S5
		Ta.8320.1.S1_a_at	S7
		Ta.8678.1.S1_a_at	S6
		Ta.8678.1.S1_a_at	S7
		Ta.8678.1.S1_a_at	S8
		Ta.8905.1.S1_at	S5
		Ta.8905.1.S1_at	S6
		Ta.9248.1.S1_at	S7
		Ta.9351.3.S1_a_at	S7
		Ta.9624.1.S1_at	S7
		Ta.9624.1.S1_at	S8
		TaAffx.118587.1.A1_at	S6
		TaAffx.118587.1.A1_at	S8
		TaAffx.28555.1.S1_s_at	S5
		TaAffx.56812.1.S1_at	S6
		TaAffx.56812.1.S1_at	S7
		TaAffx.70983.1.S1_at	S8
	Ratio unchanged	Ta.100.1.S1_at	S8
		Ta.10008.1.A1_at	S5
		Ta.10008.1.A1_at	S7
		Ta.10015.3.S1_at	S6
		Ta.10015.3.S1_at	S7
		Ta.10015.3.S1_at	S8
		Ta.10027.1.S1_at	S7
		Ta.10162.1.S1_at	S5
		Ta.10286.1.S1_a_at	S5
		Ta.10286.1.S1_a_at	S6
		Ta.10286.1.S1_a_at	S7
		Ta.11042.1.A1_at	S6
		Ta.11042.1.A1_at	S7
		Ta.12251.3.S1_x_at	S6
		Ta.13269.2.A1_a_at	S5
		Ta.13269.2.A1_a_at	S7
		Ta.13478.1.S1_at	S5
		Ta.13478.1.S1_at	S7
		Ta.13683.1.S1_at	S5
		Ta.13683.1.S1_at	S7
		Ta.13683.1.S1_at	S8
		Ta.14324.1.S1_x_at	S6
		Ta.14707.1.S1_at	S6
		Ta.2197.1.S1_at	S7
		Ta.2197.1.S1_at	S8
		Ta.2304.1.S1_at	S5
		Ta.2304.1.S1_at	S6
		Ta.2304.1.S1_at	S7
		Ta.24224.1.A1_at	S5
		Ta.24224.1.A1_at	S6
		Ta.24224.1.A1_at	S7
		Ta.27646.1.S1_x_at	S7
		Ta.27646.1.S1_x_at	S8
		Ta.30747.1.S1_a_at	S6
		Ta.30747.1.S1_a_at	S7
		Ta.30747.1.S1_a_at	S8
		Ta.3100.1.S1_x_at	S5
		Ta.404.1.S1_x_at	S5
		Ta.404.1.S1_x_at	S8
		Ta.4132.1.S1_at	S6
		Ta.4132.1.S1_at	S7
		Ta.4276.2.S1_at	S8
		Ta.5007.1.S1_s_at	S7
		Ta.5007.1.S1_s_at	S8
		Ta.5085.1.S1_at	S6
		Ta.6082.1.S1_x_at	S6
		Ta.6082.1.S1_x_at	S8
		Ta.6475.1.S1_at	S8
		Ta.6572.1.S1_a_at	S7
		Ta.6572.1.S1_a_at	S8
		Ta.6576.3.A1_a_at	S5
		Ta.6576.3.A1_a_at	S6
		Ta.6576.3.A1_a_at	S8
		Ta.7065.1.S1_at	S7
		Ta.7624.1.A1_at	S5
		Ta.7624.1.A1_at	S6
		Ta.7624.1.A1_at	S8
		Ta.7986.2.S1_a_at	S6
		Ta.7986.2.S1_a_at	S7
		Ta.7986.2.S1_a_at	S8
		Ta.8110.2.S1_a_at	S8
		Ta.824.1.S1_a_at	S5
		Ta.8320.1.S1_a_at	S8
		Ta.8833.1.S1_at	S7
		Ta.9137.1.S1_at	S6
		Ta.9137.1.S1_at	S8
		Ta.9248.1.S1_at	S6
		Ta.9284.2.S1_a_at	S6
		Ta.9284.2.S1_a_at	S8
		Ta.9309.1.A1_x_at	S5
		Ta.9309.1.A1_x_at	S6
		Ta.9309.1.A1_x_at	S7
		Ta.9309.1.A1_x_at	S8
		Ta.9369.1.A1_at	S5
		Ta.9620.2.A1_at	S6
		Ta.9620.2.A1_at	S8
		Ta.9713.2.S1_a_at	S6
		Ta.9713.2.S1_a_at	S8
		Ta.99.1.S1_at	S6
		Ta.99.1.S1_at	S8
		TaAffx.12327.1.S1_at	S7
		TaAffx.28555.1.S1_s_at	S8

## Sheet: non-leaf
		ID	Type
	Ratio changed	Ta.10027.1.S1_at	S5
		Ta.10027.1.S1_at	S7
		Ta.10027.1.S1_at	S8
		Ta.10120.1.S1_at	S6
		Ta.10120.1.S1_at	S7
		Ta.10120.1.S1_at	S8
		Ta.10162.1.S1_at	S5
		Ta.10162.1.S1_at	S7
		Ta.10162.1.S1_at	S8
		Ta.10193.2.S1_a_at	S7
		Ta.10193.2.S1_a_at	S8
		Ta.10227.1.S1_at	S5
		Ta.10286.1.S1_a_at	S7
		Ta.11042.1.A1_at	S6
		Ta.11042.1.A1_at	S7
		Ta.11042.1.A1_at	S8
		Ta.12565.3.S1_a_at	S6
		Ta.12565.3.S1_a_at	S7
		Ta.12565.3.S1_a_at	S8
		Ta.12813.2.S1_x_at	S5
		Ta.12813.2.S1_x_at	S6
		Ta.12813.2.S1_x_at	S7
		Ta.12813.2.S1_x_at	S8
		Ta.13236.1.S1_at	S8
		Ta.13254.2.A1_at	S5
		Ta.13254.2.A1_at	S8
		Ta.13336.1.S1_at	S5
		Ta.13336.1.S1_at	S6
		Ta.13336.1.S1_at	S7
		Ta.13336.1.S1_at	S8
		Ta.13464.1.S1_s_at	S8
		Ta.13478.1.S1_at	S6
		Ta.13478.1.S1_at	S8
		Ta.13683.1.S1_at	S5
		Ta.13683.1.S1_at	S6
		Ta.13683.1.S1_at	S7
		Ta.13683.1.S1_at	S8
		Ta.14110.1.S1_at	S5
		Ta.14110.1.S1_at	S8
		Ta.14152.1.S1_at	S5
		Ta.14274.1.S1_a_at	S5
		Ta.14274.1.S1_a_at	S8
		Ta.14283.1.S1_x_at	S5
		Ta.14283.1.S1_x_at	S6
		Ta.14283.1.S1_x_at	S7
		Ta.14283.1.S1_x_at	S8
		Ta.14324.1.S1_x_at	S5
		Ta.14324.1.S1_x_at	S8
		Ta.14369.1.S1_at	S5
		Ta.14369.1.S1_at	S8
		Ta.14416.2.A1_a_at	S5
		Ta.14416.2.A1_a_at	S6
		Ta.14416.2.A1_a_at	S8
		Ta.14564.1.S1_at	S5
		Ta.14707.1.S1_at	S5
		Ta.14707.1.S1_at	S6
		Ta.14707.1.S1_at	S8
		Ta.14837.3.S1_x_at	S5
		Ta.14837.3.S1_x_at	S6
		Ta.14837.3.S1_x_at	S8
		Ta.18848.1.S1_at	S5
		Ta.18848.1.S1_at	S7
		Ta.18848.1.S1_at	S8
		Ta.20582.3.S1_a_at	S5
		Ta.20582.3.S1_a_at	S8
		Ta.21557.1.A1_at	S5
		Ta.2197.1.S1_at	S5
		Ta.2197.1.S1_at	S8
		Ta.22487.1.S1_at	S7
		Ta.22819.1.S1_a_at	S5
		Ta.22961.1.S1_a_at	S5
		Ta.2304.1.S1_at	S6
		Ta.2304.1.S1_at	S7
		Ta.2304.1.S1_at	S8
		Ta.23050.2.A1_x_at	S5
		Ta.23050.2.A1_x_at	S6
		Ta.23050.2.A1_x_at	S8
		Ta.23115.3.S1_a_at	S6
		Ta.23115.3.S1_a_at	S8
		Ta.23196.2.A1_at	S7
		Ta.23429.1.S1_at	S5
		Ta.23429.1.S1_at	S8
		Ta.23712.1.S1_at	S5
		Ta.23712.1.S1_at	S6
		Ta.23712.1.S1_at	S8
		Ta.23895.1.S1_at	S6
		Ta.25294.1.S1_at	S8
		Ta.26979.1.S1_a_at	S8
		Ta.27592.2.S1_a_at	S5
		Ta.27646.1.S1_x_at	S6
		Ta.27785.1.S1_a_at	S5
		Ta.27785.1.S1_a_at	S8
		Ta.28166.2.S1_a_at	S6
		Ta.28306.2.S1_at	S5
		Ta.2835.3.A1_a_at	S5
		Ta.2835.3.A1_a_at	S6
		Ta.2835.3.A1_a_at	S7
		Ta.2835.3.A1_a_at	S8
		Ta.28398.1.S1_x_at	S6
		Ta.28398.1.S1_x_at	S8
		Ta.2848.1.S1_at	S5
		Ta.2848.1.S1_at	S6
		Ta.28648.1.S1_s_at	S5
		Ta.28648.1.S1_s_at	S7
		Ta.28648.1.S1_s_at	S8
		Ta.28724.1.A1_x_at	S8
		Ta.28736.1.S1_at	S6
		Ta.2881.2.S1_a_at	S5
		Ta.2881.2.S1_a_at	S6
		Ta.2881.2.S1_a_at	S7
		Ta.2881.2.S1_a_at	S8
		Ta.3042.2.S1_a_at	S5
		Ta.3042.2.S1_a_at	S6
		Ta.3042.2.S1_a_at	S8
		Ta.30803.1.S1_at	S5
		Ta.30803.1.S1_at	S8
		Ta.3100.1.S1_x_at	S5
		Ta.3317.1.S1_a_at	S6
		Ta.3317.1.S1_a_at	S7
		Ta.3326.2.S1_s_at	S5
		Ta.3326.2.S1_s_at	S8
		Ta.3452.1.S1_at	S5
		Ta.3452.1.S1_at	S6
		Ta.3452.1.S1_at	S7
		Ta.3452.1.S1_at	S8
		Ta.4429.1.S1_at	S6
		Ta.454.1.S1_at	S5
		Ta.454.1.S1_at	S6
		Ta.454.1.S1_at	S7
		Ta.5007.1.S1_s_at	S5
		Ta.5314.1.S1_x_at	S8
		Ta.5529.1.A1_at	S5
		Ta.6282.1.S1_at	S5
		Ta.6282.1.S1_at	S8
		Ta.6475.1.S1_at	S8
		Ta.6543.3.S1_a_at	S5
		Ta.6543.3.S1_a_at	S6
		Ta.6543.3.S1_a_at	S8
		Ta.6572.1.S1_a_at	S5
		Ta.6572.1.S1_a_at	S6
		Ta.6864.1.S1_a_at	S5
		Ta.6864.1.S1_a_at	S8
		Ta.6968.2.S1_a_at	S5
		Ta.6968.2.S1_a_at	S6
		Ta.6968.2.S1_a_at	S7
		Ta.6968.2.S1_a_at	S8
		Ta.7624.1.A1_at	S8
		Ta.7649.2.S1_x_at	S5
		Ta.7986.2.S1_a_at	S5
		Ta.824.1.S1_a_at	S5
		Ta.824.1.S1_a_at	S8
		Ta.8320.1.S1_a_at	S5
		Ta.8320.1.S1_a_at	S6
		Ta.8320.1.S1_a_at	S7
		Ta.8320.1.S1_a_at	S8
		Ta.8833.1.S1_at	S6
		Ta.8905.1.S1_at	S6
		Ta.9137.1.S1_at	S8
		Ta.9156.2.A1_a_at	S5
		Ta.9309.1.A1_x_at	S8
		Ta.932.2.S1_at	S7
		Ta.932.2.S1_at	S8
		Ta.9351.3.S1_a_at	S5
		Ta.9351.3.S1_a_at	S6
		Ta.9351.3.S1_a_at	S7
		Ta.9369.1.A1_at	S5
		Ta.9369.1.A1_at	S8
		Ta.9620.2.A1_at	S6
		Ta.9620.2.A1_at	S7
		Ta.9620.2.A1_at	S8
		Ta.9624.1.S1_at	S5
		Ta.9624.1.S1_at	S8
		Ta.9700.1.S1_at	S5
		Ta.9713.2.S1_a_at	S6
		Ta.9713.2.S1_a_at	S7
		Ta.9713.2.S1_a_at	S8
		Ta.99.1.S1_at	S7
		Ta.99.1.S1_at	S8
		TaAffx.118587.1.A1_at	S6
		TaAffx.128618.1.S1_at	S5
		TaAffx.128618.1.S1_at	S7
		TaAffx.128618.1.S1_at	S8
		TaAffx.129158.1.A1_at	S6
		TaAffx.28555.1.S1_s_at	S7
		TaAffx.28555.1.S1_s_at	S8
		TaAffx.29052.1.S1_at	S6
		TaAffx.29052.1.S1_at	S7
		TaAffx.29052.1.S1_at	S8
	Ratio unchanged	Ta.10039.1.S1_at	S8
		Ta.10227.1.S1_at	S7
		Ta.10227.1.S1_at	S8
		Ta.10286.1.S1_a_at	S5
		Ta.10286.1.S1_a_at	S6
		Ta.10286.1.S1_a_at	S8
		Ta.12220.3.S1_a_at	S6
		Ta.12251.3.S1_x_at	S5
		Ta.12251.3.S1_x_at	S6
		Ta.12565.3.S1_a_at	S5
		Ta.12573.1.S1_at	S6
		Ta.13236.1.S1_at	S7
		Ta.13269.2.A1_a_at	S6
		Ta.13464.1.S1_s_at	S5
		Ta.13464.1.S1_s_at	S7
		Ta.13477.1.S1_at	S7
		Ta.13477.1.S1_at	S8
		Ta.13478.1.S1_at	S5
		Ta.14590.1.S1_at	S5
		Ta.14590.1.S1_at	S6
		Ta.14590.1.S1_at	S7
		Ta.14590.1.S1_at	S8
		Ta.14837.3.S1_x_at	S7
		Ta.16401.1.A1_at	S6
		Ta.16401.1.A1_at	S8
		Ta.18848.1.S1_at	S6
		Ta.20390.1.S1_x_at	S8
		Ta.20762.2.S1_a_at	S5
		Ta.20762.2.S1_a_at	S6
		Ta.20762.2.S1_a_at	S8
		Ta.21364.1.S1_s_at	S5
		Ta.21364.1.S1_s_at	S6
		Ta.21364.1.S1_s_at	S7
		Ta.21364.1.S1_s_at	S8
		Ta.22487.1.S1_at	S5
		Ta.22487.1.S1_at	S6
		Ta.22487.1.S1_at	S8
		Ta.22990.1.S1_at	S5
		Ta.23012.1.S1_at	S6
		Ta.23050.2.A1_x_at	S7
		Ta.23115.3.S1_a_at	S5
		Ta.25294.1.S1_at	S7
		Ta.26274.1.S1_at	S5
		Ta.26274.1.S1_at	S6
		Ta.27592.2.S1_a_at	S6
		Ta.27592.2.S1_a_at	S7
		Ta.27592.2.S1_a_at	S8
		Ta.28398.1.S1_x_at	S7
		Ta.2848.1.S1_at	S7
		Ta.28736.1.S1_at	S5
		Ta.28736.1.S1_at	S7
		Ta.28736.1.S1_at	S8
		Ta.30679.1.S1_at	S8
		Ta.30747.1.S1_a_at	S5
		Ta.30798.2.S1_at	S6
		Ta.30828.2.S1_a_at	S6
		Ta.30828.2.S1_a_at	S7
		Ta.3317.1.S1_a_at	S5
		Ta.3317.1.S1_a_at	S8
		Ta.4132.1.S1_at	S5
		Ta.4132.1.S1_at	S6
		Ta.5063.1.A1_at	S5
		Ta.5063.1.A1_at	S6
		Ta.5063.1.A1_at	S7
		Ta.5063.1.A1_at	S8
		Ta.5085.1.S1_at	S8
		Ta.5152.1.A1_s_at	S5
		Ta.5152.1.A1_s_at	S6
		Ta.5314.1.S1_x_at	S7
		Ta.548.2.S1_a_at	S8
		Ta.5982.1.S1_at	S5
		Ta.6207.2.S1_a_at	S5
		Ta.6207.2.S1_a_at	S6
		Ta.6207.2.S1_a_at	S7
		Ta.6207.2.S1_a_at	S8
		Ta.6543.3.S1_a_at	S7
		Ta.6864.1.S1_a_at	S6
		Ta.6864.1.S1_a_at	S7
		Ta.7011.1.S1_x_at	S6
		Ta.7377.2.S1_a_at	S5
		Ta.7443.2.S1_a_at	S8
		Ta.7986.2.S1_a_at	S6
		Ta.7986.2.S1_a_at	S7
		Ta.7986.2.S1_a_at	S8
		Ta.8110.2.S1_a_at	S5
		Ta.8110.2.S1_a_at	S8
		Ta.8833.1.S1_at	S5
		Ta.8833.1.S1_at	S8
		Ta.9137.1.S1_at	S5
		Ta.9137.1.S1_at	S7
		Ta.9284.2.S1_a_at	S6
		Ta.9309.1.A1_x_at	S6
		Ta.932.2.S1_at	S5
		Ta.932.2.S1_at	S6
		Ta.9351.3.S1_a_at	S8
		Ta.9393.1.S1_at	S6
		Ta.9620.2.A1_at	S5
		Ta.9624.1.S1_at	S6
		Ta.9624.1.S1_at	S7
		TaAffx.12327.1.S1_at	S5
		TaAffx.12327.1.S1_at	S6
		TaAffx.12327.1.S1_at	S8
		TaAffx.29052.1.S1_at	S5

## Sheet: non-inflorescence
		ID	Type
	Ratio changed	Ta.100.1.S1_at	S5
		Ta.10193.2.S1_a_at	S5
		Ta.10193.2.S1_a_at	S6
		Ta.10193.2.S1_a_at	S8
		Ta.12565.3.S1_a_at	S5
		Ta.12565.3.S1_a_at	S6
		Ta.12565.3.S1_a_at	S7
		Ta.12565.3.S1_a_at	S8
		Ta.13477.1.S1_at	S6
		Ta.13477.1.S1_at	S7
		Ta.13477.1.S1_at	S8
		Ta.13478.1.S1_at	S6
		Ta.14152.1.S1_at	S5
		Ta.14707.1.S1_at	S7
		Ta.16401.1.A1_at	S5
		Ta.16401.1.A1_at	S6
		Ta.16401.1.A1_at	S7
		Ta.20390.1.S1_x_at	S5
		Ta.20390.1.S1_x_at	S6
		Ta.20390.1.S1_x_at	S7
		Ta.20390.1.S1_x_at	S8
		Ta.21364.1.S1_s_at	S6
		Ta.21364.1.S1_s_at	S8
		Ta.22990.1.S1_at	S6
		Ta.22990.1.S1_at	S8
		Ta.23712.1.S1_at	S6
		Ta.23895.1.S1_at	S8
		Ta.24764.2.A1_at	S5
		Ta.24764.2.A1_at	S7
		Ta.24764.2.A1_at	S8
		Ta.25294.1.S1_at	S6
		Ta.26979.1.S1_a_at	S5
		Ta.27646.1.S1_x_at	S5
		Ta.27785.1.S1_a_at	S6
		Ta.28166.2.S1_a_at	S5
		Ta.28166.2.S1_a_at	S7
		Ta.28648.1.S1_s_at	S5
		Ta.28648.1.S1_s_at	S6
		Ta.28648.1.S1_s_at	S7
		Ta.28648.1.S1_s_at	S8
		Ta.28724.1.A1_x_at	S6
		Ta.28736.1.S1_at	S6
		Ta.28736.1.S1_at	S7
		Ta.28736.1.S1_at	S8
		Ta.30497.1.A1_at	S5
		Ta.30497.1.A1_at	S6
		Ta.30497.1.A1_at	S7
		Ta.30497.1.A1_at	S8
		Ta.3100.1.S1_x_at	S6
		Ta.404.1.S1_x_at	S6
		Ta.5442.1.S1_at	S5
		Ta.5442.1.S1_at	S7
		Ta.548.2.S1_a_at	S6
		Ta.548.2.S1_a_at	S8
		Ta.5529.1.A1_at	S6
		Ta.5982.1.S1_at	S6
		Ta.6082.1.S1_x_at	S5
		Ta.6207.2.S1_a_at	S5
		Ta.6207.2.S1_a_at	S6
		Ta.6207.2.S1_a_at	S7
		Ta.6207.2.S1_a_at	S8
		Ta.6543.3.S1_a_at	S5
		Ta.6543.3.S1_a_at	S6
		Ta.6543.3.S1_a_at	S7
		Ta.6543.3.S1_a_at	S8
		Ta.6743.1.S1_at	S5
		Ta.6864.1.S1_a_at	S5
		Ta.6864.1.S1_a_at	S7
		Ta.6864.1.S1_a_at	S8
		Ta.7377.2.S1_a_at	S5
		Ta.7443.2.S1_a_at	S8
		Ta.7649.2.S1_x_at	S5
		Ta.8504.1.S1_at	S5
		Ta.8504.1.S1_at	S8
		Ta.8833.1.S1_at	S6
		Ta.9137.1.S1_at	S5
		Ta.9156.2.A1_a_at	S5
		Ta.9156.2.A1_a_at	S6
		Ta.9156.2.A1_a_at	S7
		Ta.9248.1.S1_at	S8
		Ta.932.2.S1_at	S5
		Ta.932.2.S1_at	S6
		Ta.932.2.S1_at	S7
		Ta.932.2.S1_at	S8
		Ta.9351.3.S1_a_at	S5
		Ta.9351.3.S1_a_at	S6
		Ta.9351.3.S1_a_at	S8
		Ta.9393.1.S1_at	S6
		Ta.9393.1.S1_at	S8
		Ta.9700.1.S1_at	S5
		Ta.9700.1.S1_at	S6
		Ta.9700.1.S1_at	S7
		Ta.9700.1.S1_at	S8
		Ta.99.1.S1_at	S5
		TaAffx.128618.1.S1_at	S6
		TaAffx.28555.1.S1_s_at	S6
		TaAffx.28555.1.S1_s_at	S7
		TaAffx.29052.1.S1_at	S5
		TaAffx.29052.1.S1_at	S6
		TaAffx.29052.1.S1_at	S7
	Ratio unchanged	Ta.100.1.S1_at	S7
		Ta.13269.2.A1_a_at	S6
		Ta.13269.2.A1_a_at	S8
		Ta.13464.1.S1_s_at	S7
		Ta.13477.1.S1_at	S5
		Ta.14707.1.S1_at	S5
		Ta.2197.1.S1_at	S6
		Ta.23012.1.S1_at	S5
		Ta.23012.1.S1_at	S6
		Ta.23012.1.S1_at	S7
		Ta.23012.1.S1_at	S8
		Ta.23115.3.S1_a_at	S5
		Ta.23115.3.S1_a_at	S6
		Ta.23115.3.S1_a_at	S7
		Ta.23115.3.S1_a_at	S8
		Ta.23895.1.S1_at	S6
		Ta.2412.1.S1_x_at	S5
		Ta.2412.1.S1_x_at	S6
		Ta.2412.1.S1_x_at	S7
		Ta.2412.1.S1_x_at	S8
		Ta.27592.2.S1_a_at	S6
		Ta.28166.2.S1_a_at	S6
		Ta.28166.2.S1_a_at	S8
		Ta.30727.1.S1_at	S5
		Ta.30727.1.S1_at	S6
		Ta.30727.1.S1_at	S8
		Ta.3317.1.S1_a_at	S6
		Ta.3317.1.S1_a_at	S7
		Ta.3317.1.S1_a_at	S8
		Ta.5063.1.A1_at	S5
		Ta.5063.1.A1_at	S6
		Ta.5063.1.A1_at	S7
		Ta.5063.1.A1_at	S8
		Ta.5152.1.A1_s_at	S5
		Ta.5152.1.A1_s_at	S6
		Ta.5152.1.A1_s_at	S7
		Ta.5152.1.A1_s_at	S8
		Ta.548.2.S1_a_at	S5
		Ta.548.2.S1_a_at	S7
		Ta.5982.1.S1_at	S8
		Ta.6475.1.S1_at	S5
		Ta.6572.1.S1_a_at	S5
		Ta.6864.1.S1_a_at	S6
		Ta.8110.2.S1_a_at	S5
		Ta.8504.1.S1_at	S7
		Ta.9156.2.A1_a_at	S8
		Ta.9620.2.A1_at	S5
		Ta.9713.2.S1_a_at	S5
		Ta.9713.2.S1_a_at	S7
		TaAffx.12327.1.S1_at	S5
		TaAffx.12327.1.S1_at	S6
		TaAffx.12327.1.S1_at	S8
		TaAffx.128618.1.S1_at	S5
		TaAffx.29052.1.S1_at	S8
