# Supplementary material for: Transcriptome shock invokes disruption of parental expression-conserved genes in tetraploid wheat
Source: Sci Rep. 2016 May 20;6:26363. doi: 10.1038/srep26363 (PMC4873831; doi:10.1038/srep26363)
Supplement: Supplementary Dataset 2 [file srep26363-s3.xlsx]

## Sheet: primers
	153 primers
	ID	Primer sequence (5'-3')	SNP
			S	A
	Ta.100.1.S1_at	S-GTGGTACATGGGGAAC	G	T
		F-GGCCTCAGGGACATCGTA-Bio
		R-GGGTGGTACATGGGGAAC
	Ta.10008.1.A1_at	S-AATGCCAGCAATTAATC	G	A
		F-GCAAGGTCCATTACATGCAATAT-Bio
		R-CATCTGAGGGCTCTACTCCAATT
	Ta.10015.3.S1_at	S-CCTGTAGTCTCCACTGAAA	T	C
		F-TCTGCCTGTAGTCTCCACTGAA
		R-ACTATGACGCGTGGGACAGAT-Bio
	Ta.10039.1.S1_at	S-GGTTAATGTCCAGGATG	T	G
		F-CCCGACCTGGTCAATTTTT
		R-CTCTGGTACAGAAGGCGCATA-Bio
	Ta.10120.1.S1_at	S-TGGAATTTGCTAGGATCT	A	C
		F-GTCTTTCTGACCGGATAATGAGC
		R-ACTCCCAAGTGCAAAGGATAATC-Bio
	Ta.10193.2.S1_a_at	S-ACTTCAACTCATATGGCA	T	C
		F-AAGGAGCGCAATGTTGAAA
		R-CCAACCTCTCCCTTCAAGAACT-Bio
	Ta.10255.1.A1_s_at	S-CCAAGGAAAATAAATTGAA	A	G
		F-CATGTGGACGCTCCAAGCATAT-Bio
		R-ACAAGGGCAGCCAAGGAA
	Ta.10286.1.S1_a_at	S-TCGAGGTGGTGTCGG	A	G
		F-GCTACGAGATCGAGGTGGTGTC
		R-CAGCGCGGTGTTGACCAT-Bio
	Ta.11042.1.A1_at	S-CTTGTGCTAGTACTGCTGT	G	A
		F-GGCCACAATTTCATCCGATTA
		R-TAGAGGATGATTGCCCAGATGC-Bio
	Ta.12220.3.S1_a_at	S-GATCGAATACAATCCATTA	G	A
		F-CAAACCCTCTGGACTACCTGTCCT
		R-CCTGCTGCTCCTTGAGCG-Bio
	Ta.12251.3.S1_x_at	S-CGCCAAAAACAGAGAC	G	A
		F-CCGCGCCAAAAACAGAGA
		R-GCGGCGAAAAGAAGCTGA-Bio
	Ta.12565.3.S1_a_at	S-TTCAGTTAAAGAATAGCCA	C	T
		F-TGCAGCTATCCATCAGAAATTGAA
		R-TGAATCCTGCCGGTTAATGTG-Bio
	Ta.12573.1.S1_at	S-GAAGTGGTGTTCTCTGG	G	T
		F-CGCTCTGTTTGCCGGAAG
		R-TTCCCTGTGGGACTTCAGAGT-Bio
	Ta.12813.2.S1_x_at	S-TCGTGCAGGAAAGAC	T	C
		F-CCGCCGTTCGTCACCTACTT-Bio
		R-GCGAAGTCGTGCAGGAAAG
	Ta.13236.1.S1_at	S-TGAAAGTAAACCCTTCG	T	C
		F-TCTGCTGGCCGCATGTAT-Bio
		R-TCGGTGTGGCTCTGAAAGT
	Ta.13254.2.A1_at	S-CAAGGCTAGGCAGCA	T	C
		F-GGCGGGGTAATAACTTGACA
		R-GAAAGTCGATTACGCCATAGACA-Bio
	Ta.13269.2.A1_a_at	S-ACATTTGTTGAGTTACTACG	T	C
		F-CTATGCTTTGTGATCCCCATGGT
		R-AGCAGGGTGCGCAAATAAGG-Bio
	Ta.13477.1.S1_at	S-CAAGGTCGTGGTGGTA	G	A
		F-GACTACAACACCGCCATGAAG-Bio
		R-AGTTCTTTGCACCTAGTGACAACA
	Ta.13478.1.S1_at	S-GCAAGATGGTTTCTAATGAT	A	G
		F-GCAGTATAAAAGATCCACCGAGTT-Bio
		R-TCAAATTTGCAAGATGGTTTCTAA
	Ta.13683.1.S1_at	S-CTTGTTGAGCTTCACG	G	A
		F-GCACAGAAGGCCATGGGA-Bio
		R-CTCGGGACACTCCTGATGC
	Ta.14110.1.S1_at	S-TCCACCCTTGGGGTC	A	G
		F-ACGCCTTCCCTGGGAGGT
		R-CTGTTTCCCGCAACATCCTC-Bio
	Ta.14152.1.S1_at	S-CCTAGAACCCTCTCCAT	C	T
		F-TGCTCGGGTGAGACATTATTCC-Bio
		R-GCATGGTGGTCGGCTCTTT
	Ta.14274.1.S1_a_at	S-GGGGTGGATGGTGAC	G	A
		F-CTCCTTCGGGGGGTGGAT
		R-CTCAGACAGGGCGTTCTTGGTAT-Bio
	Ta.14324.1.S1_x_at	S-GGCCATTCTCATCAAC	G	A
		F-CGGACGAACCCAGAGAGA
		R-CAAGGACCACGCCTCTGT-Bio
	Ta.14369.1.S1_at	S-GGCCACAGTCAAGTTC	C	T
		F-CATCTGCACGTTCTGGAAGATC-Bio
		R-TTAATGAGACCAAGGCCACAG
	Ta.14416.2.A1_a_at	S-CGCGAGCCTCTGTGG	G	A
		F-CCCTCAACAACATCAGGAAGACAT-Bio
		R-AAACTTATGGCGCGAGCCTC
	Ta.14564.1.S1_at	S-AAGGTCTCCAGCTTGTA	T	C
		F-AAAGCCTGCGGTAGACTGC
		R-TGAGATTGTGGGGAAGCG-Bio
	Ta.14707.1.S1_at	S-TGACGAAATTTGTGGAG	T	C
		F-TACTTTGCTGGCAATGATTGG
		R-TCCTGTTTCTGACGCACACT-Bio
	Ta.16401.1.A1_at	S-GACCGTCTTTCCAAGAT	G	A
		F-TGGAGAGGTGGACCTGGATTTA-Bio
		R-AGTGCCGCCCAATTCGATA
	Ta.18848.1.S1_at	S-AGTTCTGTACCAATCTCATC	C	A
		F-GAAAATCACATGCCGGAAGTTAT-Bio
		R-CCATTGCCTCAAGTTCTGTACCA
	Ta.20390.1.S1_x_at	S-GACAATGTGCTGTTTGA	C	T
		F-CCGAGTGCTTCAGCGACAAT
		R-TGAGTCCAGCAAGAGTGGATCAT-Bio
	Ta.20582.3.S1_a_at	S-TCTGCCAGGTAGTGC	G	A
		F-TGCTTCACCGGCTTGTACG
		R-GCTTCAACCAGGTGGAGATCA-Bio
	Ta.20762.2.S1_a_at	S-GGCCTTGGTGTGTTT	G	A
		F-GTACAGCCATTTCAGCTCCTAATT
		R-AACTTCTTGGTATTTGCTCACAAC-Bio
	Ta.21364.1.S1_s_at	GCCACCGAATTTACAC	G	A
		F-TTGGGGCCACCGAATTTAC
		R-GCATGAAGCCAGACATATCCG-Bio
	Ta.21557.1.A1_at	S-TTGCCAAATCCATCA	C	T
		F-ACATCCTTCCCAGCCACTTCTA
		R-AGCCTATTGCCTGGAGAGGTTA-Bio
	Ta.2197.1.S1_at	S-TGCTCGTCGGAGCCAA	C	A
		F-GGGTCCATGTTGCAGAGGTAGTC-Bio
		R-GAGAGAAGATGGCGCAGGG
	Ta.22040.1.S1_at	S-TTGTATTGTCAATTCCACT	T	C
		F-CCGGTGTCCATAACTTTATTGTAT
		R-AAAAGAACAGGAAGGCTTGTTAAA-Bio
	Ta.22961.1.S1_a_at	S-GACAAGGCCATCATG	A	G
		F-ATGCTTCTCAATCGCTTTCG
		R-CTCTGCAGCTTGTGATGAAGAA-Bio
	Ta.22990.1.S1_at	S-TGCTTATGCTCTTGGTT	C	T
		F-GTTCATGTCTAGAGGTGGTACTCG
		R-TGGCAAACAGGGTGAAAATAGT-Bio
	Ta.23012.1.S1_at	S-TGCATTCAACTCCAGA	C	T
		F-CCCAGGCTGCATTCAACTC
		R-ATGGCCTTGACCGCTTCATTAT-Bio
	Ta.2304.1.S1_at	S-CAATGACCTCTCCAGAC	A	C
		F-GTGTGAAGGCAACCAGTGACAT-Bio
		R-TTGACCAATGCTGGTTTCTCTAGT
	Ta.23050.2.A1_x_at	S-CCAAGCGTGAGCTCTA	T	C
		F-CTGAGGGCGTACTGCACA-Bio
		R-TGAAGCTGGTTGGGGAGTA
	Ta.23115.3.S1_a_at	S-CATCTTAGACCAAACAGG	A	G
		F-AGGAGGTTTCTGGTTGGATAAATG-Bio
		R-GCAATCCTTGAAGGCTGTGTAATA
	Ta.23196.2.A1_at	S-CGATCTCTTGAAACACAG	C	A
		F-CCCACCGATCTCTTGAAACA
		R-TCAGCTCCTCTTTTTAGCACAGAC-Bio
	Ta.23429.1.S1_at	S-AAGGTCTCCAGCTTGTA	T	C
		F-AAAGCCTGCGGTAGACTGC
		R-TGGGGAAGCGTGTCAGGTA-Bio
	Ta.2353.1.S1_at	S-CTCAACTTGAAGACGCT	G	A
		F-TTCCTCATGTCATCGACGATC
		R-ACTGGACCGCCTTCTGTG-Bio
	Ta.23712.1.S1_at	S-AGCAGAGGCCAGAAA	T	G
		F-CCCACGGACAGCTTGAAGT-Bio
		R-AACTGAAGCAGAGGCCAGAA
	Ta.23895.1.S1_at	S-CGGGCTTATTATCGC	C	T
		F-GTGCTCGGTATCTACGGGCTTATT
		R-GGGGTTGATCCCGGTACTGA-Bio
	Ta.2412.1.S1_x_at	S-GCGTGAAAACATTAGTAGA	C	T
		F-CTATGAAACGGGGGGATTGC-Bio
		R-CTCCCATCCGCGTGAAAA
	Ta.24224.1.A1_at	S-CACTGGGCGTGTCTA	G	A
		F-ATGGCACTGGGCGTGTCT
		R-GCCCTGACTCCTCAAAAACCT-Bio
	Ta.26274.1.S1_at	S-ACGATGCACCAGAAG	C	T
		F-GCACTGGTTGCAAAAAACATG-Bio
		R-CCAATGGAACGAAAACAAGAAT
	Ta.26979.1.S1_a_at	S-TGTGATGTTACAACAGTTCT	G	A
		F-ATTTCCCTTTGCAACCGTATTT
		R-GGTAAACCCCTTCCACCAAAATAT-Bio
	Ta.27592.2.S1_a_at	S-TTCACATGTTCATCTGG	G	A
		F-CGAGATTGTGCAAACTCTGATTGT-Bio
		R-TCATGCCTGCATTGATCTCA
	Ta.27646.1.S1_x_at	S-GGGTACCATGCACAGGA	A	C
		F-CACCAGCCTCAAGTTCCACTAG-Bio
		R-CACGACGACGGGTACCATG
	Ta.27785.1.S1_a_at	S-CCTCACTGTCTTGTTGCT	A	T
		F-GCCAGCCAGCCAACACTAA-Bio
		R-ACGTTACCTCCGCGAACA
	Ta.28068.1.S1_at	S-CTGAATATGACAAGGGG	A	G
		F-ACCACCTCGGCGGTCTTGTA-Bio
		R-AATGCGGTTCTGGAGTTGACCT
	Ta.28166.2.S1_a_at	S-TTTCAGGCCTGTTACTT	C	T
		F-CGTTCCGGGTTTTCTTTGATG
		R-TTTCAGACACACAAATGCCTGATC-Bio
	Ta.28306.2.S1_at	S-GTGCATCCCTTGAACT	A	C
		F-TGTCTGAACCGTACCCAATGTTG
		R-CGTAGGCCAAAGGGTATCGAC-Bio
	Ta.2835.3.A1_a_at	S-TGCCAATAGCCTTGT	G	A
		F-ACAGTCTTGCCAATAGCCTTGTT
		R-CAAGAGGGTTGTTGGATATCG-Bio
	Ta.28398.1.S1_x_at	S-GCTCTTCTTGGGCAG	C	T
		F-CAAGTACTACCACGGAAAGTCCC-Bio
		R-TGCTCCTGCATGACTTGATCTT
	Ta.2848.1.S1_at	S-CAGCCATTCTCTTTCAAC	C	T
		F-AGCAGCCATTCTCTTTCAACAT
		R-CCTCATCCCATCCTTTGATC-Bio
	Ta.2854.2.S1_at	S-GCAACACTAACTGGTGC	C	T
		F-TTGATCTGGCAACACTAACTGGT
		R-AAGATTCCAGCAATGCTAGGC-Bio
	Ta.28648.1.S1_s_at	S-AGCCGCTGCTGTTCT	G	A
		F-GTGAAAGGAAAAGGTCCAGTGAT-Bio
		R-CTCTGGAACGAATTCCCTGACTT
	Ta.28724.1.A1_x_at	S-ATGGCCTTGCCAAAC	C	T
		F-AGCAAGCTTCATCTCAGCTAGTCC-Bio
		R-TACGATGGCCTTGCCAAAC
	Ta.2881.2.S1_a_at	S-CCAAATTAGTCATGACCG	C	T
		F-CCTTGAGGGTATCTCCTGGTTGAA-Bio
		R-GGGAACTGTTGAAAGCCTAAAACC
	Ta.3042.2.S1_a_at	S-CCTGCTGACATAGTCCC	A	G
		F-TTTCTCTGCCCTGCTGACAT
		R-CGACGTCCAACTCGCTTAGG-Bio
	Ta.30679.1.S1_at	S-GAAGTGATGGCCCCG	A	G
		F-TTGTCACCGACGGCCTGTG
		R-GGTCGCCACTGGTGGGAC-Bio
	Ta.30727.1.S1_at	S-TGTGATCAGACCTGCAT	A	C
		F-TCCCAGCAGCTCTCCTATGTGA
		R-CGGTGGTCGAGCAATTTCTGT-Bio
	Ta.30747.1.S1_a_at	S-GTTTGGTACAGCTGAGAG	A	C
		F-CGTCATCACCGTTTGGTACA
		R-AGCTGGATCACTATTCCGAGAG-Bio
	Ta.30798.2.S1_at	S-TTTCCAATCAGCTCG	C	T
		F-ACCCGCAGAACCAAACAGAA
		R-AGCTCCCCTGAGAAAAACGAT-Bio
	Ta.30803.1.S1_at	S-GCAAGAGTAGAACAAGTGA	T	C
		F-ACCACTAAAGCATGACAAAAGTTT
		R-TTATGTGAGGCTGCTGAAGTAGTT-Bio
	Ta.30828.2.S1_a_at	S-CGCTGATGTAGCACTT	C	T
		F-CTTGTGGGAGATTTCAACTCG-Bio
		R-AAACATGATGACCGCTGATGTAG
	Ta.3100.1.S1_x_at	S-CGGTTCCAAGAGCCA	T	C
		F-ACTTCAAGCGTGGTCTGATGACT
		R-GGGCATCTTCTTCCCCTTGT-Bio
	Ta.3317.1.S1_a_at	S-GACGGCAAAGGTGAT	G	A
		F-CCCTCGCTCAAGGTGGATC-Bio
		R-GAGGACGGCAAAGGTGATG
	Ta.3326.2.S1_s_at	S-GAAGGGCAAGGACAT	C	T
		F-GGAACCGCAGCAAACTTCT-Bio
		R-TGAAGGGCAAGGACATCAC
	Ta.404.1.S1_x_at	S-TGGCAACAGCTCAAA	A	G
		F-AGTTGGCGGCAGATTTTTCA
		R-GAAAGCCGGCAACTTAACG-Bio
	Ta.4132.1.S1_at	S-GGTGACTGAAAGGTACTTG	T	C
		F-TCTCCGTCTGGTGACTGAAA
		R-TGTCATTTATTGGGAGTATGTGCT-Bio
	Ta.4276.2.S1_at	S-CACGCCAGTTGGTTC	A	G
		F-GTGCAATCAAAGCTCTGTCTCTCT-Bio
		R-AGGAAGCTGCACGCCAGTT
	Ta.4384.1.S1_at	S-CGCATTTGTGCATCC	A	G
		F-CAGGCCTACTCCAAGTACTGCG-Bio
		R-GGTTCGCATTTGTGCATCC
	Ta.4429.1.S1_at	S-TTTTCCGGTTAACAGAT	C	A
		F-TTAGCAACCGTCGCAGTAGTG-Bio
		R-CGTTGATACAAACTCCCCTTTTC
	Ta.5007.1.S1_s_at	S-GCAACGGCTTCAACA	T	G
		F-TGTCCAAACTTGAAGAGGTGCTAG-Bio
		R-AGTCAGCAACGGCTTCAACAC
	Ta.5063.1.A1_at	S-GCTGCAAAGGCCCAC	T	C
		F-GGTATTCGTTGCTTCTTTGTATCG-Bio
		R-AAGCACAGCACCCATCATT
	Ta.5078.1.A1_a_at	S-GATCAAATGCTTCAAATC	G	A
		F-AATGGTTGCATCATCCCAAAGA
		R-TTCCACGCTGACCTTTCCTTTAGT-Bio
	Ta.5085.1.S1_at	S-GCTATGGTCAGGGATATACT	T	C
		F-TCATCCACATATGCCATTTCAG-Bio
		R-AGACATGACATCCGTGAATCG
	Ta.5152.1.A1_s_at	S-CCAATGCTGGGAATC	A	G
		F-AGTTGAAGGGCAGTATATGTCTCC
		R-GCTTCCAAATATTGGGTGAAGAAC-Bio
	Ta.5314.1.S1_x_at	S-AGGATACTCAGACATCCC	G	A
		F-TGTACATTGGTCTCGCAATCTGTT
		R-CACCAAATTGGATGTGCTCAGTC-Bio
	Ta.5442.1.S1_at	S-AGACGAGGGGCAGGC	G	A
		F-TATCGCTTTCGTGGAGTATGGA
		R-GCATTGGGTTCTCTTTGATTTTGA-Bio
	Ta.548.2.S1_a_at	S-AAATAGGAAAAGATGGGT	G	A
		F-AAGCATTATCCACCTGCATTGAA
		R-CCAGATTTATTCAGCCTCTTATGG-Bio
	Ta.5529.1.A1_at	S-TGCAAGCTTGAAGCC	G	A
		F-TCCTTGCCATCTCAGTGTATGC
		R-GGAAAGCCATGCCCTGATTAT-Bio
	Ta.5982.1.S1_at	S-ACCAAGCAATATAAAATTAC	A	G
		F-CCGCAACATATCCTCCGAAA
		R-CAAGCAGACCTGACTTTGACTGT-Bio
	Ta.6082.1.S1_x_at	S-GTCGTGAAGGAAGGAT	G	A
		F-GGCCGAGGACAGACCTGC
		R-GACCGCGACCTTGTGGTG-Bio
	Ta.6207.2.S1_a_at	S-GGACTAGCTCAACAGCTTT	C	T
		F-CATTTTTGCATCTGATGGACTCT-Bio
		R-CAATCCCATTACGAGGACTACTGT
	Ta.6475.1.S1_at	S-TAGTTGCCATGGTCTTGGGT	C	T
		F-TTGGTGTAGTTGCCATGGTC
		R-GCCTTGTGTCCAAAGAAGTGA-Bio
	Ta.6543.3.S1_a_at	S-AGATACCCTTGTCGAGAT	T	C
		F-ACGCAAGGATTCAGAAGACTG
		R-CCAGCTCCAGCGATGATTACT-Bio
	Ta.6576.3.A1_a_at	S-AAGCACCTAAGCTTTG	A	C
		F-CAGCCAGGTTTGAGCAAGAGA-Bio
		R-CCAACTGACCCATCACATTCAGA
	Ta.6777.3.A1_a_at	S-GGCATGCAGAGGATA	A	G
		F-CACTGCAAATTGCTGCTGAACT-Bio
		R-AACATACAGCACGATTTGAATGG
	Ta.6968.2.S1_a_at	S-GGAAAAGAAAACTTGCTC	G	T
		F-GGGCTGTTTCTACTGCAAAGG-Bio
		R-TCGGGCTTGGAATCAGTCTC
	Ta.7011.1.S1_x_at	S-TTGGTGATCCACCTAAA	G	A
		F-CCGATACGAAAGCTTCTTATACCG-Bio
		R-TTGCAAGAAGCACAGAAGAGAAT
	Ta.7065.1.S1_at	S-GGGGTGTAGTTATGTCAAG	C	T
		F-GCTGGGGTGTAGTTATGTCAAGG
		R-TCCCATCGCCGGTGAATA-Bio
	Ta.7377.2.S1_a_at	S-TCCGCTTATCAAGACA	A	G
		F-GCTAGTGATAAGGCCCATTTGAGG
		R-AACACATCAACAGGCACTTTATGG-Bio
	Ta.7443.2.S1_a_at	S-CAACAGGACCCAATTTA	A	G
		F-GATTTCCATCCAAAGCTGTCAGAC-Bio
		R-AGCACAATAGCCGTATGTTCCC
	Ta.7624.1.A1_at	S-CGTATAGATGGCCTATTCAA	C	T
		F-TTCGCGCCCACTTATACGT
		R-CCTGGTGATGTATTGGTCCTAGC-Bio
	Ta.7649.2.S1_x_at	S-GCTGGTCAAAAGGGTT	A	G
		F-CATTCTTGCAGCTGGTCAAAA
		R-CAGCAGGTGACTGAAGTGAAAC-Bio
	Ta.8110.2.S1_a_at	S-GCTATGTTCAGCCTCATC	C	G
		F-GGAAGTTATCGAGGAACTCAAAGC-Bio
		R-CCATGCTATGTTCAGCCTCAT
	Ta.824.1.S1_a_at	S-GAGGGACACAAGGAAGT	A	G
		F-CACGTACAGGCACCTCACATTCT
		R-GGACGAGAAGCAGATCCAACAAA-Bio
	Ta.8320.1.S1_a_at	S-TGGACCTCGTTTTTCTC	C	A
		F-TCGGTACTTATTTCTTGCTGAATG
		R-ACATATAGCGCTGTTGATGCA-Bio
	Ta.8504.1.S1_at	S-GCATCTGATGGATTTCAC	C	T
		F-GTTGGCAGCCACAGGATT
		R-CCTTGGCACGTTCTCTGAGTTC-Bio
	Ta.8678.1.S1_a_at	S-CCACTGGGTGCTTTC	C	T
		F-CGGTGTCGAGGAATTGATC
		R-CCGGAGCTTCTCTAGTGCTCT-Bio
	Ta.8833.1.S1_at	S-AGCTCCTTGTATGTGCT	G	A
		F-GAAGGAACCATTGGCAGTAATC-Bio
		R-ATCAAGTCAGGTTGTCCCATCTC
	Ta.8905.1.S1_at	S-CGACATGGTCTACTCTTCAG	A	G
		F-CAGTACTTGCCTCGACATGG
		R-AGATTGTAACGCGAGCTGTTG-Bio
	Ta.9248.1.S1_at	S-TCATCAAGCGGCCTA	G	T
		F-TCCTTCATCAAGCGGCCTAT
		R-TTCACCGAGGCTAGAAGAACTCAC-Bio
	Ta.9284.2.S1_a_at	S-CCGCTCTAGTCCAGG	T	C
		F-CAAGACTGGCCTCTGTTCAGCT
		R-GCGAAGTGGTGGATCACAGG-Bio
	Ta.9309.1.A1_x_at	S-CCTCGGGTTGTTGTC	A	C
		F-GCCGCTCTATCCCCAAAGTTAAG-Bio
		R-CCGTTTGTTATGGGCAAAGAATG
	Ta.932.2.S1_at	S-CTCTGGAAAGCTAAAGGT	G	A
		F-GCCTCTGGAAAGCTAAAGGTCTC
		R-GCAACGCCCAGGAATTTCTTA-Bio
	Ta.9351.3.S1_a_at	S-ATCCGCACCTTTCAA	G	A
		F-GGGTCTACTTAAGAATGTCATGAG-Bio
		R-AGCTTCTTTCTCAGCCTTGATCT
	Ta.9393.1.S1_at	S-TGCTAGAGCTTTGAGACC	C	T
		F-GCATGTCCTGAATCAGATGTGTAT-Bio
		R-AGAGAAGCCATTTTTTGAGACAA
	Ta.9700.1.S1_at	S-GCACAATGCGTTTTC	G	A
		F-TACGAGGCACAATGCGTTTTC
		R-GCAGATCACTGTAGGGCACAGAA-Bio
	Ta.9713.2.S1_a_at	S-TTGGCTAAACAAAAAGAC	A	C
		F-GGCTCTGATCATCAAGTTAGCA-Bio
		R-GACGCAAACAATATGAGAAGAAAC
	Ta.99.1.S1_at	S-GGCAAGAGTGTGCTGAT	A	G
		F-ATGAAGGCCAGCCCAATG-Bio
		R-GGAGAAGGGGTTCATCGTC
	TaAffx.118587.1.A1_at	S-CACCAAATCGAGCAA	T	C
		F-GCGGCAGTAGATGATCTTCGTT
		R-GGCAGATGCAGATCGATAGAAAG-Bio
	TaAffx.12327.1.S1_at	S-CATGCTTTTGCCGGT	A	G
		F-ATCTTTGGCACCTTCAGTCTGATT
		R-TTCAGCTGCAAAGCCTACACG-Bio
	TaAffx.129158.1.A1_at	S-CTGAATTATGGACAGGG	A	G
		F-TCTATACGCCTTTAGGCCTTCGA-Bio
		R-TGAACCCAGCATCCGGAGT
	TaAffx.29052.1.S1_at	S-GAACTTTCTGGGAACAA	A	G
		F-CAAGCTAAGGTCGAACTTTCTGG
		R-CGGCTTTTTGAGACGACAG-Bio
	TaAffx.56812.1.S1_at	S-CGGTAGAATTCCTATCACTG	A	G
		F-ATGCCAGCAAAACCGACTAATAC
		R-ATGCTCCCCAACTGCTGAACTA-Bio
	TaAffx.70983.1.S1_at	S-GCCTTTGCGAAGTAATG	G	A
		F-TCCCGAGGAGTGCTTTTTG-Bio
		R-ATGCCGCCTTTGCGAAGT
	Ta.13464.1.S1_s_at	S-ACTAATTTGAGGATAGCTGA	GG	GA
		F-CACGCCCAATAAAGACTAATTTGA
		R-TTGCTGGAGTGCTTGATTTAAC-Bio
	Ta.10027.1.S1_at	S-GCTGTGGATGAAGAATATG	CG	TG
		F-AGTACTACCCCCTATGGATGG-Bio
		R-CCGGCCTGTATCAGAAGAC
	Ta.10162.1.S1_at	S-ACAATGCAAGGGCTA	CG	CA
		F-TGCAGCGACGTCTGAGAA-Bio
		R-GGCTGGAGTAGAAAATGCTCTTG
	Ta.10227.1.S1_at	S-CCTCTTCTATTCAGCAGTC	CG	TG
		F-TCAGACACCCAAGCTATCTTCAGT
		R-CCGGAAGGTTGTCATGAGC-Bio
	Ta.13336.1.S1_at	S-GGTCTTGCGCCGGGG	CT	TT
		F-GTTTCAGCGTTTTCGGTCTT
		R-TTTCACTTTGGGCAGCAT-Bio
	Ta.14283.1.S1_x_at	S-CAGTATGGGCACGAG	TG	CA
		F-CATCTACCGCGGCCAAAAG-Bio
		R-AACCGGGATCCGCAGTATG
	Ta.14590.1.S1_at	S-GGTCATCACCACCCG	TC	CC
		F-ACTCCCTCACTAGGGTCATCAC
		R-ACGCCTCTTTGATCAGCTTC-Bio
	Ta.14837.3.S1_x_at	S-CGCTATATTTCTTCTGGTTG	AA	GG
		F-GGCGGCTATATTAAGCTAATGTCT-Bio
		R-GTGTCTCCGCTATATTTCTTCTGG
	Ta.22487.1.S1_at	S-CCAAAGCTTGATTCAATT	GA	CG
		F-TTTTTGTTGATGAGGAGGATGTGC
		R-TGGGTTGGCGAGCAATCTT-Bio
	Ta.22819.1.S1_a_at	S-TGACGCCGCTGCCCT	CG	TG
		F-CAAGCCTGACGGCAAGAAGT-Bio
		R-GGGGTGGAGAAGCCGAAGA
	Ta.24764.2.A1_at	S-AATTGCCAGGGGGTG	AA	AG
		F-TGGTGACCGTGGGGATTATC-Bio
		R-CAGCACGGCCACACTCAA
	Ta.25294.1.S1_at	S-CATGAAGCAAAATGGC	GA	GT
		F-GGCTGGATCATCAAAGGTGAAG-Bio
		R-ATCTCTGCATGAAGCAAAATGG
	Ta.28736.1.S1_at	S-CGGTGTTCTTCATGTTGTA	CG	GG
		F-AGGTGAAGGAGCGCATCG-Bio
		R-CCGACGGTGTTCTTCATGT
	Ta.30497.1.A1_at	S-GTTGCTGCTCTTAAAGG	GA	CG
		F-ACAGATACGTTGCTGCTCTTAAAG
		R-ACGGGCTGGATACGTTCATA-Bio
	Ta.3452.1.S1_at	S-CTAGTCTAGCGACGCTC	GG	AG
		F-AACCTCCTGCTGGTCTACTATGA
		R-ACCCTTGCACTGTAGTACATCATC-Bio
	Ta.7986.2.S1_a_at	S-CTTGGATCTTCTTGGTCT	GA	AG
		F-CGAGGAGCATTGTGAAAAGG
		R-ATGGTACTGCAAGAGATGGCTACA-Bio
	Ta.9137.1.S1_at	S-AAAAGAGGGAACTTCTTAAC	TA	CA
		F-TTTTGAGGGACTTTTACATGG-Bio
		R-CTCATCTGATGCCCAAACT
	Ta.9156.2.A1_a_at	S-GAGACTTGCAAAATTACATA	TT	TA
		F-GATGGTGAGACTTGCAAAATTACA
		R-CCCCAACCAACACATTATCATT-Bio
	Ta.9369.1.A1_at	S-AATGTGTCATGGTTTCC	CT	TC
		F-TTGTTCCATGACCAAAACACTTT-Bio
		R-ATCGCAGATGCTTGAATGTGTC
	Ta.9620.2.A1_at	S-ATCCTTCAGGAAATACTCA	CC	TC
		F-CAAGAGCCGGGTCACCAAGT
		R-GACGAAATCGCCGACGGT-Bio
	Ta.9624.1.S1_at	S-CGTCCCCAACTGGCC	C	G
		F-GCGTCGAGCCACTTGAGC-Bio
		R-TCGTCACCGTCCCCAACT
	Ta.454.1.S1_at	S-ACCACCAGCTGCTCC	GC	CC
		F-AAGTTGCAGCCCAGACAG
		R-GCAGCTTCAACCGATTCC-Bio
	Ta.6282.1.S1_at	S-GGGGAATATTTGAGGC	A	G
		F-CGGGGAATATTTGAGGC
		R-CCTGCATAAGGTATCATCAGC-Bio
	Ta.6572.1.S1_a_at	S-TAGGGCGCGGTAGGA	CG	TG
		F-ATGTCGCCGACCACGACTA
		R-CGTGGCAGCAGCCTACGA-Bio
	Ta.6743.1.S1_at	S-CCAACAGTTAAAACGGG	GA	GG
		F-AGCAAACACCAACAGTTAAAACG
		R-ATCCTTGTGGCTGCATGAT-Bio
	Ta.6864.1.S1_a_at	S-GGAACATTCAGATGGG	TA	CA
		F-TGCGCTGGAACATTCAGATG
		R-CAAGCAAGTCTTCTGGAATAGACC-Bio
	TaAffx.128618.1.S1_at	S-CATGGCTATCGCAAAC	GC	AC
		F-GACCCGGGGTACTCTCTTCCTAAC-Bio
		R-GAGCCCTCCAACAGTAGCACC
	TaAffx.28555.1.S1_s_at	S-TGAAGATTGTTTGGATAACT	AG	AA
		F-GGGGAATTGAACCGACTAAAACAG
		R-CAGCATGTTGACCCGTGTATGTT-Bio
